# Supplementary material for: Nature and type of patient-reported safety incidents at a tertiary hospital in South Africa during the COVID-19 period (2018–2021)- A retrospective review
Source: PLoS One. 2023 Nov 9;18(11):e0293933. doi: 10.1371/journal.pone.0293933 (PMC10635523; doi:10.1371/journal.pone.0293933)
Supplement: S1 Data — (XLSX) [file pone.0293933.s001.xlsx]

## Sheet: Sheet1
Median age(pop)	Age cat	Gender	Month	Day	Time	CF: Staff	CF: Patient	CF: Environ	CF: Org	Type PSI	ABSCOND	FALLS	PRESSURE SORES	NPWI	COMP SX
1	1	1	0	0	1	0	0	1	0	0	1	0	0	0	0
1	2	0	0	0	1	0	0	1	0	1	0	1	0	0	0
0	1	1	0	0	0	0	0	1	0	1	0	0	0	0	0
1	1	0	0	0	0	0	0	1	0	1	0	0	0	1	0
1	2	1	1	0	0	0	0	1	0	1	0	1	0	0	0
0	1	0	1	0	0	0	0	1	0	0	0	0	0	0	0
0	1	0	0	1	0	0	0	1	0	1	0	1	0	0	0
1	1	1	0	0	0	0	0	0	1	0	0	0	0	0	0
1	2	0	1	0	0	0	0	0	1	0	0	0	0	1	0
0	0	1	0	0	0	0	0	0	1	1	0	0	0	1	0
0	0	1	0	0	1	0	0	0	1	0	0	0	0	1	0
0	0	0	0	0	0	0	0	0	1	0	0	0	0	1	0
0	1	0	0	0	1	0	0	0	1	1	0	0	0	0	0
1	2	0	0	0	0	0	0	0	1	1	0	1	0	0	0
0	1	1	0	0	0	0	0	0	1	0	0	0	0	0	0
1	2	1	1	0	0	0	0	0	1	1	0	0	0	0	0
0	1	1	0	1	1	0	1	0	1	0	1	0	0	0	0
0	1	1	0	1	1	0	1	0	0	0	1	0	0	0	0
1	1	1	0	0	0	0	1	0	0	1	0	0	0	0	0
0	0	1	1	1	0	0	1	0	0	0	1	0	0	0	0
1	2	1	1	0	0	0	1	0	0	1	0	0	0	0	0
0	0	0	1	0	0	0	1	0	0	1	0	0	0	0	0
0	0	0	1	1	0	0	1	0	0	0	1	0	0	0	0
1	1	0	0	0	1	0	1	0	0	1	0	0	0	0	0
1	1	1	0	0	0	0	1	0	0	1	0	1	0	0	0
0	1	0	0	0	1	0	1	0	0	0	1	0	0	0	0
1	1	1	0	0	0	0	1	0	0	1	1	0	0	0	0
0	1	1	0	0	1	0	1	0	0	0	1	0	0	0	0
0	0	1	1	0	0	0	1	0	0	0	1	0	0	0	0
0	0	1	1	0	1	0	1	0	0	0	1	0	0	0	0
0	0	0	1	1	0	0	1	0	0	0	1	0	0	0	0
0	1	0	0	0	0	0	1	0	0	0	1	0	0	0	0
1	1	1	0	0	1	0	1	0	0	1	1	0	0	0	0
0	1	1	0	1	0	0	1	0	1	1	0	0	0	0	0
0	0	1	0	0	0	0	1	0	0	1	0	0	0	0	0
0	1	1	0	1	1	0	1	0	1	0	1	0	0	0	0
1	1	1	0	0	0	0	1	0	1	1	1	0	0	0	0
0	0	1	1	0	0	0	1	0	1	0	1	0	0	0	0
1	1	1	0	0	0	1	1	0	0	0	1	0	0	0	0
0	0	1	1	0	0	1	1	0	0	0	1	0	0	0	0
1	1	1	0	1	1	0	1	0	0	1	1	0	0	0	0
1	2	0	1	1	1	0	1	0	0	1	0	0	0	0	0
0	1	0	0	1	0	0	1	0	0	0	1	0	0	0	0
1	1	1	1	1	0	0	1	0	0	1	0	0	0	0	0
1	1	0	0	1	1	0	1	0	0	1	0	0	0	0	0									Mediation
0	0	1	1	0	0	0	1	0	0	1	0	0	0	0	0
1	1	1	0	1	0	0	1	0	0	0	0	0	0	0	0
0	1	1	1	0	0	0	1	1	0	1	1	0	0	0	0
0	0	1	0	0	0	0	1	1	0	1	1	0	0	0	0
0	0	1	1	0	0	0	1	1	0	1	1	0	0	0	0
0	0	1	0	0	0	0	1	0	1	1	1	0	0	0	0
1	1	1	0	0	0	1	1	0	0	1	0	1	0	0	0
0	1	1	0	0	0	0	1	1	0	1	0	0	0	0	0
1	1	0	0	0	1	0	1	0	0	1	0	0	0	0	1
1	2	1	0	0	0	0	1	0	0	1	0	1	0	0	0
1	2	1	1	0	1	0	1	0	0	1	0	0	0	0	0
1	1	0	1	0	0	0	1	0	0	1	0	0	1	0	0
1	3	1	1	0	0	0	1	0	0	1	0	0	0	0	0
0	1	0	1	1	1	0	1	0	0	0	0	1	0	0	0
1	3	1	0	0	0	0	1	0	0	1	0	1	0	0	0
1	3	0	0	0	0	0	1	0	0	1	0	0	0	0	0
1	2	0	0	1	1	0	1	0	0	1	0	1	0	0	0
0	1	0	0	0	0	0	1	0	0	1	0	0	0	0	0
0	0	1	0	1	1	0	1	0	0	1	0	0	0	0	0
0	0	0	1	0	1	0	1	0	0	1	0	0	0	1	0
0	1	0	1	0	1	0	1	0	0	1	0	0	0	0	1
0	1	1	1	0	1	0	1	0	0	1	0	1	0	0	0
0	1	0	1	0	1	0	1	0	0	1	0	0	0	0	1
0	0	0	1	1	0	0	1	0	0	1	0	1	0	0	0
0	0	0	1	0	0	0	1	0	0	1	0	0	0	0	0
0	0	0	1	0	0	0	1	0	0	1	0	0	0	1	0
1	3	0	1	0	0	0	1	0	0	1	0	0	0	1	0
0	1	0	1	1	0	0	1	0	0	1	0	1	0	0	0
1	2	1	1	0	1	0	1	0	0	1	0	1	0	0	0
0	1	0	0	1	1	0	1	0	0	1	0	1	0	0	0
0	0	1	0	0	1	0	1	0	0	1	0	1	0	0	0
1	2	1	0	0	1	0	1	0	0	1	0	1	0	0	0
0	0	1	0	0	1	0	1	0	0	1	0	0	0	0	0
0	0	0	0	0	1	0	1	0	0	1	0	0	0	0	1
0	1	1	1	0	0	0	1	0	0	1	0	0	1	0	0
1	2	1	0	0	0	0	1	0	0	1	1	0	0	0	0
0	0	0	0	1	0	0	1	0	0	0	0	1	0	0	0
0	0	0	1	0	0	0	1	1	0	1	0	0	0	0	0
1	2	1	1	0	0	0	1	0	1	1	0	0	1	0	0
0	1	0	0	0	1	1	1	0	0	1	0	0	0	0	1
1	1	0	0	1	0	1	1	0	0	1	0	0	0	1	0
1	1	0	0	0	0	1	0	0	0	0	0	0	0	1	0
1	3	1	0	0	0	1	0	0	1	1	0	0	0	1	0
0	0	0	0	0	0	1	0	0	0	1	0	1	0	0	0
0	0	1	0	0	0	1	0	0	0	1	1	0	0	0	0
1	2	0	1	0	0	1	0	0	0	1	0	1	0	0	0
1	1	0	1	0	0	1	0	0	0	1	0	0	0	1	0
1	3	0	1	0	0	1	0	0	0	0	0	0	0	1	0
1	1	0	1	0	1	1	0	0	0	0	0	0	0	1	0
1	2	1	1	0	1	1	0	0	0	1	0	0	0	1	0
1	1	1	0	0	0	1	0	0	0	0	1	0	0	0	0
1	2	1	1	0	1	1	0	0	0	1	0	0	0	1	0
0	0	1	0	0	0	1	0	0	0	0	0	0	0	1	0
1	1	1	0	1	1	1	0	0	0	0	0	0	0	1	0
0	0	1	0	0	0	1	0	0	0	0	0	0	0	1	0
1	1	0	1	0	0	1	0	0	0	1	0	0	0	0	0
0	0	0	1	0	1	1	0	0	1	1	0	0	0	1	0
1	2	0	0	0	0	1	1	0	0	0	1	0	0	0	0
0	0	1	1	1	1	1	1	0	0	0	1	0	0	0	0
0	0	1	0	0	1	1	1	0	0	1	0	1	0	0	0
0	1	1	0	0	0	1	1	0	0	1	0	1	0	0	0
0	1	0	0	0	1	1	0	0	0	1	0	0	0	0	1
0	0	0	0	0	0	1	0	0	0	1	0	0	1	0	0
1	3	0	0	0	0	1	0	0	0	1	0	0	1	0	0
1	3	1	1	0	0	1	0	0	0	1	0	1	0	0	0
0	0	0	0	0	1	1	0	0	0	1	0	0	0	0	1
0	0	1	1	0	0	1	0	0	0	1	0	0	0	1	0
1	2	1	0	0	0	1	1	0	0	1	0	0	1	0	0
0	1	1	0	0	0	1	0	0	0	1	0	0	0	1	0
0	0	0	0	0	0	1	0	0	0	1	0	0	0	0	1
0	1	1	0	0	0	1	0	0	0	0	0	0	0	0	0
0	0	1	0	0	1	1	0	0	0	0	0	0	0	1	0
0	0	0	0	1	0	1	0	0	0	1	0	0	0	0	1
0	1	0	0	1	0	1	0	0	0	0	0	0	0	0	0
0	1	0	0	0	0	1	0	0	0	0	0	0	0	0	0
0	0	0	0	0	1	1	0	0	0	1	0	0	0	0	0
1	3	0	1	0	0	1	0	0	0	1	0	1	0	0	0
0	1	1	1	0	1	1	0	0	0	1	0	0	0	1	0
1	1	1	1	0	1	1	0	0	0	1	0	0	0	0	0
1	1	0	1	0	0	1	0	0	0	1	0	0	0	1	0
1	1	1	1	0	0	1	0	0	0	1	0	0	0	0	0
0	0	0	1	0	0	1	0	0	0	1	0	0	0	0	0
0	1	0	1	0	0	1	0	0	0	1	0	0	0	0	1
1	2	0	1	0	0	1	0	0	0	1	0	0	0	0	0
0	0	0	1	0	0	1	0	0	0	1	0	0	0	0	0
0	1	0	1	1	0	1	0	0	0	1	0	0	0	0	0
0	0	1	1	0	0	1	0	0	0	1	0	0	0	0	0
1	2	1	1	0	0	1	0	0	0	1	0	0	0	1	0
1	2	1	1	0	0	1	0	0	0	1	0	0	0	1	0
1	1	0	1	0	1	1	0	0	0	0	0	0	0	1	0
1	3	0	1	0	0	1	0	0	0	0	0	0	0	0	0
1	2	0	1	0	1	1	0	0	0	1	0	0	0	0	0
0	0	1	1	0	1	1	0	0	0	1	0	0	0	0	0
0	1	0	1	0	0	1	0	0	0	1	0	0	0	0	0
0	1	0	1	0	1	1	0	0	0	1	0	0	0	0	1
0	0	0	1	0	0	1	0	0	0	1	0	0	0	0	0
0	0	0	1	0	0	1	0	0	0	1	0	0	0	0	0
1	1	1	1	0	0	1	0	0	0	1	0	0	0	1	0
1	2	0	1	0	1	1	0	0	0	1	0	0	0	1	0
1	1	1	0	0	0	1	0	0	0	0	0	0	0	1	0
1	1	1	0	0	0	1	0	0	0	0	0	0	0	1	0
1	3	1	0	0	0	1	0	0	0	1	0	0	0	1	0
0	1	0	0	0	0	1	0	0	0	1	0	0	0	0	1
0	1	0	0	0	0	1	0	0	0	1	0	0	1	0	0
0	0	1	0	0	0	1	0	0	0	1	0	0	0	0	1
0	0	0	0	1	1	1	0	0	0	1	0	0	0	0	0
1	2	0	0	0	0	1	0	0	0	1	0	0	0	0	0
1	1	1	1	0	0	1	0	0	0	0	0	0	0	1	0
1	3	0	1	0	0	1	0	0	0	1	0	0	0	0	0
1	1	0	1	0	2	1	0	0	0	1	0	0	0	1	0
1	2	0	1	0	1	1	0	0	0	0	0	0	0	1	0
0	0	0	1	0	0	1	0	0	0	1	0	0	0	0	0
1	2	0	1	0	1	1	0	0	0	0	0	0	0	1	0
0	0	0	1	0	0	1	0	0	0	1	0	0	0	0	0
1	3	1	1	0	0	1	0	0	0	1	0	0	0	1	0
0	0	0	1	0	0	1	0	0	0	0	0	0	0	0	0
0	0	0	1	0	0	1	0	0	0	0	0	0	0	0	0
1	1	0	1	0	0	1	0	0	0	0	0	0	0	1	0
1	3	1	1	0	0	1	0	0	0	1	0	1	0	0	0
0	0	1	1	0	0	1	0	0	0	1	0	0	1	0	0
0	0	0	1	0	0	1	0	0	0	1	0	0	0	0	1
0	1	0	1	0	1	1	0	0	0	1	0	0	0	0	0
1	2	0	0	1	0	1	0	0	0	1	0	0	0	0	1
1	1	1	0	0	0	1	0	0	0	1	0	0	0	0	0
0	0	1	0	0	0	1	0	0	0	1	0	0	0	0	0
0	0	0	0	0	0	1	0	0	0	1	0	0	0	0	0
1	1	0	0	0	0	1	0	0	0	1	0	0	0	0	0
0	0	0	1	0	1	1	0	0	0	1	0	0	0	0	1
0	1	0	1	0	0	1	0	0	0	1	0	0	0	0	1
1	1	0	0	1	0	1	0	0	0	1	0	0	0	0	0
0	0	1	1	0	0	1	0	0	0	0	0	0	0	1	0
1	2	1	1	0	1	1	0	0	1	1	0	0	0	0	0
0	0	0	0	0	1	1	0	0	1	1	0	0	0	0	0
1	2	1	0	0	0	1	0	0	1	0	0	0	0	1	0
0	0	1	1	0	0	1	0	0	1	1	0	0	0	1	0
0	0	0	1	0	0	1	1	0	0	0	1	0	0	0	0
1	3	0	1	0	0	1	1	0	0	0	1	0	0	0	0
0	0	1	1	0	0	1	1	0	0	0	1	0	0	0	0
0	0	0	0	0	1	1	1	0	0	0	0	0	0	1	0
1	1	0	1	0	0	1	1	0	0	1	0	0	0	0	0
0	1	0	0	0	0	1	1	0	0	1	0	0	0	0	1
1	1	0	0	0	1	1	1	0	0	1	0	0	0	0	0
1	3	0	0	1	1	1	1	0	0	1	0	1	0	0	0
1	1	1	0	0	1	1	1	0	0	1	0	0	0	1	0
1	1	1	0	0	1	1	1	0	0	1	0	0	0	0	0
1	3	0	1	0	0	1	1	0	0	1	0	0	0	1	0
1	2	0	1	0	0	1	1	0	0	1	0	0	0	1	0
1	2	1	1	0	1	1	1	0	0	1	0	1	0	0	0
1	1	1	0	0	1	1	1	0	0	1	0	0	0	1	0
1	3	0	0	1	1	1	1	0	0	1	0	1	0	0	0
0	0	0	0	0	1	1	1	0	0	1	0	0	0	0	0
0	1	0	1	0	0	1	1	0	0	0	0	0	1	0	0
0	0	0	0	0	0	1	1	0	0	1	0	0	0	0	1
1	3	1	0	0	0	1	1	0	0	1	0	0	1	0	0
1	1	1	0	1	0	1	1	0	0	1	0	0	1	0	0
